# Supplementary material for: A Potent Leukocyte Transmigration Blocker: GT-73 Showed a Protective Effect against LPS-Induced ARDS in Mice
Source: Molecules. 2021 Jul 29;26(15):4583. doi: 10.3390/molecules26154583 (PMC8348436; doi:10.3390/molecules26154583)
Supplement: Supplementary file 1 [file molecules-26-04583-s001.zip]

Archive with 1 entries (1 files):
- molecules-1146847-supplementary.pdf
